# Supplementary material for: Genome-Wide Metabolic Reconstruction of the Synthesis of Polyhydroxyalkanoates from Sugars and Fatty Acids by Burkholderia Sensu Lato Species
Source: Microorganisms. 2021 Jun 12;9(6):1290. doi: 10.3390/microorganisms9061290 (PMC8231600; doi:10.3390/microorganisms9061290)
Supplement: Supplementary file 1 [file microorganisms-09-01290-s001.zip]

Archive with 1 entries (1 files):
- microorganisms-1212438-supplementary.pdf
